# Supplementary material for: Discriminant Analysis of Main Prognostic Factors Associated with Hemodynamically Significant PDA: Apgar Score, Silverman–Anderson Score, and NT-Pro-BNP Level
Source: J Clin Med. 2021 Aug 22;10(16):3729. doi: 10.3390/jcm10163729 (PMC8397198; doi:10.3390/jcm10163729)
Supplement: Supplementary file 1 [file jcm-10-03729-s001.zip]

Archive with 1 entries (1 files):
- jcm-1305992-supplementary.pdf
